# Supplementary material for: Plant Diversity and Microbial Community Drive Ecosystem Multifunctionality in Castanopsis hystrix Plantations
Source: Plants (Basel). 2025 Jun 27;14(13):1973. doi: 10.3390/plants14131973 (PMC12251890; doi:10.3390/plants14131973)
Supplement: Supplementary file 1 [file plants-14-01973-s001.zip]

Archive with 1 entries (1 files):
- plants-3688920-supplementary.pdf
